# Supplementary material for: Synthesis of PDMS-μ-PCL Miktoarm Star Copolymers by Combinations (Є) of Styrenics-Assisted Atom Transfer Radical Coupling and Ring-Opening Polymerization and Study of the Self-Assembled Nanostructures
Source: Nanomaterials (Basel). 2023 Aug 17;13(16):2355. doi: 10.3390/nano13162355 (PMC10457737; doi:10.3390/nano13162355)
Supplement: Supplementary file 1 [file nanomaterials-13-02355-s001.zip]

Archive with 1 entries (1 files):
- nanomaterials-2565571-supplementary.pdf
